# Supplementary material for: Development and Validation of the Autism Behavior Assessment Scale (ABAS)
Source: Children (Basel). 2025 Aug 8;12(8):1038. doi: 10.3390/children12081038 (PMC12384625; doi:10.3390/children12081038)
Supplement: Supplementary file 1 [file children-12-01038-s001.zip]

Archive with 1 entries (1 files):
- children-3759333-supplementary.pdf
